# Supplementary material for: Water-in-Oil-in-Water Double Emulsions as Protective Carriers for Sambucus nigra L. Coloring Systems
Source: Molecules. 2022 Jan 16;27(2):552. doi: 10.3390/molecules27020552 (PMC8781092; doi:10.3390/molecules27020552)
Supplement: Supplementary file 1 [file molecules-27-00552-s001.zip]

Archive with 1 entries (1 files):
- molecules-1537743-supplementary.pdf
